# Supplementary material for: Survey on the association between Toxoplasma gondii infection and violent behavior in inmates
Source: PLoS One. 2023 Apr 7;18(4):e0284202. doi: 10.1371/journal.pone.0284202 (PMC10081799; doi:10.1371/journal.pone.0284202)
Supplement: S1 File — (XLSX) [file pone.0284202.s001.xlsx]

## Sheet: Hoja1
No.	Tg-IgG	AGQ (1=Yes, 2=No)	HCR-20 Violent (1=Yes, 2=No)	Crimes (1=Yes, 2=No)	Violent by 3 evaluations	Violent by 2 evaluations	Violent by 1 of 3 evaluations	Age groups	Sex (1=Fem; 2=Male)	Birthplace	Education	AGQ Points-all	Physical A-points	Verbal A-points	Anger-points	Hostility-points
150	Negativo	2	2	2	2	2	2	1	2	1	3	31	9	5	7	10
210	Negativo	2	2	2	2	2	2	3	2	2	4	33	9	5	11	8
221	Negativo	2	2	2	2	2	2	2	2	1	4	33	9	9	7	8
134	Negativo	2	2	1	2	2	1	1	2	1	3	39	13	7	11	8
26	Negativo	2	2	2	2	2	2	1	2	2	3	43	13	7	15	8
137	Negativo	2	2	1	2	2	1	3	2	2	3	43	11	13	11	8
177	Negativo	2	2	1	2	2	1	1	2	2	2	43	15	7	7	14
205	Negativo	2	2	1	2	2	1	2	1	1	3	43	15	9	11	8
219	Negativo	2	2	1	2	2	1	3	2	1	3	43	13	7	11	12
234	Negativo	2	2	1	2	2	1	2	2	2	3	44	12	9	11	12
140	Negativo	2	2	1	2	2	1	2	2	1	3	45	13	9	15	8
100	Negativo	2	2	1	2	2	1	2	2	1	4	47	13	11	13	10
138	Negativo	2	2	2	2	2	2	2	2	1	3	48	13	12	15	8
143	Positivo	2	2	1	2	2	1	1	2	2	2	48	16	5	13	14
123	Negativo	2	2	1	2	2	1	2	2	1	3	49	13	9	11	16
146	Negativo	2	2	1	2	2	1	3	2	1	3	49	23	7	11	8
151	Positivo	2	2	1	2	2	1	2	2	1	3	49	21	5	11	12
157	Negativo	2	2	2	2	2	2	1	2	1	3	49	21	7	9	12
172	Negativo	2	2	1	2	2	1	2	2	1	3	49	17	5	11	16
218	Negativo	2	2	1	2	2	1	1	2	2	3	49	13	9	15	12
228	Negativo	2	1	1	2	1	1	2	2	1	3	49	17	5	19	8
4	Negativo	2	1	1	2	1	1	2	2	1	3	51	13	7	13	18
29	Negativo	2	1	1	2	1	1	2	2	1	3	51	17	9	17	8
87	Positivo	2	2	1	2	2	1	3	2	2	2	51	13	8	9	21
201	Negativo	2	2	1	2	2	1	2	2	1	1	51	13	5	13	20
204	Negativo	2	2	2	2	2	2	2	2	1	3	52	19	6	19	8
144	Negativo	2	2	1	2	2	1	1	2	1	3	53	25	9	11	8
24	Negativo	2	2	2	2	2	2	1	2	1	3	56	17	13	18	8
2	Negativo	2	1	2	2	2	1	2	2	2	3	57	9	9	15	24
198	Negativo	2	2	1	2	2	1	2	2	1	4	57	21	5	11	20
220	Negativo	2	2	1	2	2	1	1	2	1	3	57	21	11	9	16
225	Negativo	2	2	2	2	2	2	2	2	1	3	57	13	11	17	16
126	Negativo	2	2	2	2	2	2	2	2	1	3	59	17	9	15	18
211	Negativo	2	2	1	2	2	1	3	2	1	4	59	19	7	9	24
222	Negativo	2	2	1	2	2	1	2	2	1	3	61	13	11	9	28
152	Negativo	2	2	1	2	2	1	1	2	1	3	62	21	5	15	21
3	Negativo	2	1	2	2	2	1	1	2	1	3	63	25	7	11	20
115	Negativo	2	2	2	2	2	2	2	1	1	3	63	17	11	15	20
202	Negativo	2	2	2	2	2	2	2	2	1	3	63	31	5	13	14
93	Negativo	2	2	1	2	2	1	1	2	1	3	64	23	12	19	10
19	Negativo	2	2	2	2	2	2	1	2	1	3	65	15	15	17	18
104	Negativo	2	2	1	2	2	1	2	1	1	3	65	9	5	19	32
128	Negativo	2	2	1	2	2	1	2	2	1	4	65	19	5	17	24
213	Negativo	2	2	2	2	2	2	2	2	1	4	66	15	16	15	20
27	Negativo	2	2	2	2	2	2	2	2	1	3	67	29	19	11	8
136	Negativo	2	2	1	2	2	1	1	2	1	3	67	25	11	23	8
206-B	Negativo	2	1	1	2	1	1	3	2	1	3	67	15	9	15	28
210-B	Negativo	2	2	1	2	2	1	2	2	2	3	69	17	13	15	24
102	Negativo	2	2	1	2	1	1	3	1	1	3	70	16	7	21	26
43	Negativo	2	2	1	2	1	1	3	2	1	3	71	21	11	15	24
223	Negativo	2	2	2	2	2	1	2	2	1	3	71	25	7	19	20
206	Negativo	2	2	2	2	2	1	1	1	2	2	73	25	17	15	16
226	Negativo	2	2	1	2	1	1	2	2	1	4	74	31	8	11	24
12	Negativo	2	2	2	2	2	1	1	2	1	3	75	29	13	9	24
15	Negativo	2	2	2	2	2	1	1	2	1	3	75	31	19	17	8
129	Negativo	2	2	1	2	1	1	1	2	1	3	75	25	5	27	18
139	Negativo	2	2	2	2	2	1	1	2	1	3	75	17	21	9	28
145	Negativo	2	2	2	2	2	1	2	2	2	3	75	21	7	21	26
207	Negativo	2	2	1	2	1	1	2	1	1	3	75	29	9	19	18
229	Negativo	2	2	1	2	1	1	2	2	1	3	75	27	13	21	14
54	Negativo	2	2	1	2	1	1	2	2	1	3	77	18	13	23	23
124	Negativo	2	2	1	2	1	1	2	2	1	3	77	17	25	23	12
211-B	Negativo	2	2	1	2	2	1	1	1	1	3	77	27	7	15	28
5	Negativo	2	2	1	2	1	1	1	2	2	3	79	34	11	17	17
191	Negativo	2	2	1	2	1	1	1	2	2	3	79	25	11	23	20
116	Negativo	2	2	2	2	2	1	2	1	1	2	81	35	13	15	18
130	Negativo	2	2	1	2	1	1	1	2	2	3	81	30	13	18	20
131	Negativo	2	2	1	2	1	1	2	2	1	3	81	35	7	23	16
49	Negativo	2	2	1	2	1	1	1	2	1	2	82	29	9	21	23
20	Negativo	1	2	2	2	2	1	1	2	2	3	83	35	9	19	20
208	Negativo	1	2	2	2	2	1	2	1	1	3	83	19	9	17	38
125	Negativo	1	2	1	2	1	1	2	2	2	3	84	25	13	17	29
18	Positivo	1	2	2	2	2	1	1	2	1	3	85	37	13	15	20
121	Negativo	1	2	2	2	2	1	2	2	1	2	85	21	11	23	30
183	Negativo	1	2	2	2	2	1	2	2	1	2	85	33	9	11	32
209	Negativo	1	2	1	2	1	1	2	2	1	2	85	29	11	13	32
9	Negativo	1	2	2	2	2	1	1	2	2	3	87	27	13	19	28
25	Negativo	1	2	2	2	2	1	1	2	1	3	87	29	11	27	20
227	Negativo	1	2	1	2	1	1	2	2	1	3	87	21	15	19	32
235	Negativo	1	2	1	2	1	1	1	2	1	4	87	43	9	19	16
209-B	Negativo	1	2	1	2	1	1	3	1	1	3	89	29	13	23	24
231	Positivo	1	2	1	2	1	1	2	2	1	3	90	28	17	21	24
127	Negativo	1	2	2	2	2	1	2	2	1	3	91	35	13	21	22
147	Negativo	1	1	2	2	2	1	2	2	1	3	91	41	15	23	12
110	Negativo	1	2	2	2	2	1	1	2	1	4	93	23	13	33	24
178	Negativo	1	2	1	2	1	1	2	2	1	3	93	23	13	25	32
101	Negativo	1	2	1	2	1	1	2	1	1	4	95	21	21	27	26
166	Negativo	1	2	2	2	2	1	2	2	2	3	95	25	21	23	26
190	Negativo	1	2	1	2	1	1	2	2	1	3	95	27	21	19	28
194	Negativo	1	2	1	2	1	1	2	2	1	3	95	31	13	23	28
208-B	Negativo	1	1	1	1	1	1	3	1	1	3	95	29	19	21	26
8	Negativo	1	2	2	2	2	1	1	2	1	3	96	33	7	22	34
22	Negativo	1	1	2	2	1	1	1	2	1	3	97	33	17	31	16
133	Negativo	1	2	1	2	1	1	1	2	1	3	97	27	19	23	28
59	Negativo	1	2	1	2	1	1	3	2	1	3	98	27	18	21	32
11	Negativo	1	1	1	1	1	1	1	2	2	3	99	29	17	21	32
17	Negativo	1	2	1	2	1	1	1	2	1	3	99	41	15	27	16
28	Negativo	1	2	2	2	2	1	1	2	1	3	99	33	12	14	40
7	Negativo	1	2	2	2	2	1	1	2	1	3	101	37	13	31	20
176	Negativo	1	2	2	2	2	1	1	2	1	3	101	37	13	23	28
196	Negativo	1	2	2	2	2	1	2	2	1	2	101	29	21	19	32
212	Negativo	1	2	1	2	1	1	1	2	1	3	101	29	9	27	36
159	Negativo	1	2	1	2	1	1	1	2	1	3	103	27	15	27	34
160	Negativo	1	2	1	2	1	1	2	2	2	3	103	31	17	31	24
23	Negativo	1	2	2	2	2	1	1	2	1	3	105	27	13	27	38
156	Negativo	1	1	2	2	1	1	2	2	2	3	105	37	17	23	28
103	Negativo	1	2	2	2	2	1	2	1	2	3	108	31	16	34	27
175	Negativo	1	2	2	2	2	1	2	2	1	3	109	41	13	31	24
197	Negativo	1	2	2	2	2	1	1	2	1	2	109	29	17	27	36
132	Negativo	1	2	2	2	2	1	2	2	1	4	110	31	25	25	29
142	Negativo	1	2	2	2	2	1	2	2	1	3	110	33	17	26	34
141	Negativo	1	2	1	2	1	1	1	2	2	3	111	39	17	23	32
230	Negativo	1	1	1	1	1	1	2	2	2	3	111	29	13	33	36
207-B	Negativo	1	1	1	1	1	1	2	1	1	3	111	39	13	19	40
13	Negativo	1	2	2	2	2	1	1	2	1	3	112	29	17	27	39
16	Negativo	1	2	1	2	1	1	2	2	1	3	113	41	11	31	30
1	Negativo	1	1	2	2	1	1	2	2	1	3	115	36	21	28	30
148	Negativo	1	2	2	2	2	1	2	2	1	3	115	39	11	29	36
182	Negativo	1	2	2	2	2	1	2	2	1	3	117	43	21	29	24
205-B	Negativo	1	1	2	2	1	1	2	1	1	3	118	37	14	31	36
21	Negativo	1	2	1	2	1	1	1	2	1	3	119	35	23	29	32
236	Positivo	1	2	1	2	1	1	3	2	2	3	119	35	21	23	40
10	Negativo	1	2	2	2	2	1	1	2	1	3	124	41	24	31	28
155	Negativo	1	1	2	2	1	1	1	2	1	3	125	39	25	25	36
212-B	Negativo	1	2	1	2	1	1	1	1	2	3	125	43	21	25	36
135	Negativo	1	1	2	2	1	1	2	2	1	2	129	41	25	31	32
6	Negativo	1	2	1	2	1	1	2	2	1	3	132	35	24	35	38
14	Negativo	1	2	1	2	1	1	2	2	1	3	134	38	25	35	36
